# Supplementary material for: Whole RNA-Seq Analysis Reveals Longitudinal Proteostasis Network Responses to Photoreceptor Outer Segment Trafficking and Degradation in RPE Cells
Source: Cells. 2025 Jul 29;14(15):1166. doi: 10.3390/cells14151166 (PMC12346425; doi:10.3390/cells14151166)
Supplement: Supplementary file 1 [file cells-14-01166-s001.zip]

Archive with 2 entries (2 files):
- Supplementary Material/Supplementary Figures.pdf
- Supplementary Material/Supplementary Tables.pdf
